# Supplementary material for: Scleractinian corals (Fungiidae, Agariciidae and Euphylliidae) of Pulau Layang-Layang, Spratly Islands, with a note on Pavona maldivensis (Gardiner, 1905)
Source: Zookeys. 2015 Aug 12;(517):1–37. doi: 10.3897/zookeys.517.9308 (PMC4547123; doi:10.3897/zookeys.517.9308)
Supplement: Supplementary material 3 — Table S3 [file zookeys-517-001-s003.xls]

## Sheet: Supplementary file 3
Supplementary file 3: Table S3. Species occurrence of hard coral families Fungiidae, Agariciidae and Euphylliidae at Pulau Layang-Layang.
	Survey sites
Coral species	1	2	3	4	5	6	7	8	9	10	11	12	13	14	15	16	17	18
Ctenactis albitentaculata Hoeksema, 1989	0	0	0	0	0	0	0	0	0	0	0	0	0	0	0	0	1	0
Ctenactis crassa (Dana, 1846)	1	1	1	0	0	1	1	0	1	1	1	1	1	1	1	1	1	1
Ctenactis echinata (Pallas, 1766)	0	1	1	0	0	1	1	0	1	1	1	1	0	1	1	1	1	0
Cycloseris boschmai Hoeksema, 2014	0	0	0	0	0	1	0	1	0	0	0	0	1	1	0	1	1	0
Cycloseris costulata (Ortmann, 1889)	0	0	1	0	0	1	1	1	0	0	1	1	1	1	1	1	1	1
Cycloseris cyclolites (Lamarck, 1815)	0	0	0	0	0	0	0	0	0	0	0	0	0	0	0	1	0	0
Cycloseris explanulata (Van der Horst, 1922)	0	0	0	0	0	0	0	0	0	0	0	0	1	0	0	1	0	0
Cycloseris mokai (Hoeksema, 1989)	0	0	0	0	0	0	0	0	0	0	1	0	1	1	1	1	0	1
Cycloseris tenuis (Dana, 1846)	0	0	0	1	0	1	1	0	1	1	0	1	1	1	1	1	1	0
Cycloseris sinensis Milne Edwards and Haime, 1851	0	0	0	0	0	0	0	0	0	1	0	0	0	0	0	0	0	0
Danafungia horrida (Dana, 1846)	1	1	0	0	0	1	1	0	0	1	1	1	1	1	1	1	1	1
Danafungia scruposa (Klunzinger, 1879)	1	1	0	0	0	1	1	0	1	1	1	1	1	1	1	1	1	0
Fungia fungites (Linnaeus, 1758)	1	1	0	1	0	1	1	0	1	1	1	1	1	1	1	1	1	1
Halomitra pileus (Linnaeus, 1758)	1	0	1	0	0	0	0	1	0	0	0	0	0	0	0	1	1	0
Herpolitha limax (Esper, 1797)	0	0	1	0	1	1	1	1	1	1	1	1	1	1	1	1	1	1
Lithophyllon concinna (Verrill, 1864)	1	0	1	0	0	1	1	0	0	1	1	1	1	1	1	1	1	1
Lithophyllon ranjithi Ditlev 2003	0	0	0	0	0	1	0	0	0	0	1	1	1	1	0	0	1	1
Lithophyllon repanda (Dana, 1846)	1	1	1	1	0	1	1	1	1	1	1	1	1	1	1	1	1	1
Lithophyllon scabra (Döderlein, 1901)	0	1	0	1	0	1	1	1	1	1	1	0	0	1	1	1	1	0
Lithophyllon undulatum Rehberg, 1892	0	0	0	0	1	0	0	0	1	0	0	1	0	0	1	0	0	0
Lobactis scutaria (Lamarck, 1801)	0	0	1	1	1	1	1	1	1	1	1	1	1	0	1	1	1	1
Pleuractis granulosa (Klunzinger, 1879)	1	0	1	0	0	0	1	0	0	1	1	1	1	1	1	1	1	1
Pleuractis gravis (Nemenzo, 1955)	0	0	0	0	0	0	0	0	1	0	1	1	0	1	0	0	1	0
Pleuractis moluccensis (Van der Horst, 1919)	0	0	0	0	0	1	0	0	0	0	0	0	0	1	1	1	1	1
Pleuractis paumotensis (Stutchbury, 1833)	1	1	1	1	0	1	1	1	0	1	1	1	1	1	1	1	1	1
Podabacia motuporensis Veron, 1990	0	0	0	0	0	0	0	1	0	0	0	0	0	0	0	0	0	0
Podabacia sinai Veron, 2000	0	0	0	0	0	0	0	0	0	0	0	0	0	0	0	1	0	0
Polyphyllia talpina (Lamarck, 1801)	0	0	0	0	0	0	0	0	0	0	0	0	0	0	0	0	1	0
Sandalolitha boucheti Hoeksema 2012	0	0	0	0	0	0	1	0	0	1	0	0	0	0	0	0	0	0
Sandalolitha dentata Quelch, 1884	1	0	0	0	0	1	0	1	1	1	1	1	1	1	1	1	1	0
Sandalolitha robusta (Quelch, 1886)	1	0	1	0	0	0	0	0	1	1	1	0	1	1	0	1	1	0
Coeloseris mayeri Vaughan,1918	0	0	1	1	0	0	1	0	0	0	0	0	0	0	0	0	0	0
Gardineroseris planulata (Dana,1846)	1	0	0	0	0	1	0	1	0	0	0	0	1	1	0	1	0	1
Leptoseris foliosa Dinesen,1980	1	0	1	0	0	1	0	0	0	0	0	0	0	1	0	0	0	1
Leptoseris glabra Dinesen,1980	1	1	1	0	1	1	1	1	1	1	1	1	1	1	1	1	1	1
Leptoseris hawaiiensis Vaughan,1907	0	1	1	0	1	1	1	0	1	0	1	1	1	1	1	0	0	1
Leptoseris incrustans (Quelch,1886)	0	0	0	1	0	0	1	1	0	0	1	0	1	1	1	0	1	1
Leptoseris kalayaanensis Licuanan and Aliño, 2009	0	0	1	0	0	1	0	1	1	1	1	1	1	1	1	1	1	1
Leptoseris mycetoseroides Wells,1954	1	1	1	1	1	1	1	1	1	1	1	1	1	1	1	1	1	1
Leptoseris scabra Vaughan1907	0	0	0	0	0	1	1	1	1	1	1	1	1	1	0	1	1	1
Leptoseris solida (Quelch,1886)	0	0	0	0	1	0	0	0	1	0	1	1	0	0	1	0	0	1
Leptoseris troglodyta Hoeksema 2012	1	0	0	0	0	0	0	0	0	0	0	0	0	0	0	0	0	0
Leptoseris yabei (Pillai and Scheer, 1976)	0	0	0	0	1	0	0	0	0	0	0	0	0	0	0	0	0	0
Leptoseris sp. 1	0	0	0	0	0	0	0	1	0	0	1	0	0	0	0	0	0	0
Leptoseris sp. 2	0	0	0	0	0	0	0	0	0	1	0	0	0	0	0	0	0	0
Leptoseris sp. 3	0	0	0	0	0	0	0	0	0	0	0	0	0	0	1	0	0	0
Pachyseris rugosa (Lamarck,1801)	0	0	0	0	0	1	0	0	1	1	1	1	0	1	0	1	1	0
Pachyseris speciosa (Dana,1846)	1	0	0	1	1	0	0	0	0	1	0	1	1	0	0	0	0	0
Pavona bipartita Nemenzo,1980	1	0	0	0	0	1	0	0	0	0	0	0	0	0	0	0	0	1
Pavona clavus (Dana,1846)	0	1	0	0	0	0	0	0	0	0	0	0	0	1	1	0	0	0
Pavona duerdeni Vaughan,1907	0	0	0	0	0	0	0	0	0	0	0	1	1	1	0	1	0	1
Pavona explanulata (Lamarck,1816)	0	0	0	0	0	0	0	0	0	0	0	1	1	1	0	1	1	1
Pavona maldivensis (Gardiner,1905)	0	0	0	0	1	0	0	1	0	0	0	0	0	0	1	0	0	1
Pavona minuta Wells,1954	1	0	0	1	0	0	0	1	0	0	1	1	0	0	0	0	0	1
Pavona varians Verrill,1864	0	1	1	0	1	0	1	0	1	1	1	1	1	1	1	1	1	1
Pavona venosa (Ehrenberg,1834)	1	1	0	0	0	1	0	0	0	1	1	1	0	1	0	1	0	1
Euphyllia glabrescens (Chamisso and Eysenhardt, 1821)	0	0	0	0	0	0	0	0	0	0	0	1	0	0	0	0	0	0
Euphyllia paraancora Veron,1990	0	0	0	0	0	1	0	0	0	0	0	0	0	0	0	0	0	0
Physogyra lichtensteini (Milne Edwards and Haime, 1851)	0	0	1	0	0	0	0	0	0	0	0	0	0	0	0	0	0	0
